# Supplementary material for: Looking back to look forward: a review of human resources for health governance in South Africa from 1994 to 2018
Source: Hum Resour Health. 2020 Nov 26;18:92. doi: 10.1186/s12960-020-00536-1 (PMC7689387; doi:10.1186/s12960-020-00536-1)
Supplement: Supplementary file 1 — Additional file 1: Human Resources for Health Timeline. A timeline showing legislative and policy developments in Human Resources for Health in South Africa between 1994 and 2018. [file 12960_2020_536_MOESM1_ESM.xlsx]

## Sheet: Timeline
Period 1: Legislative & constitutional foundations																		Period 2: HIV/AIDS epidemic
1994-1999																		1999-2004															2004-2009															2009-2014
Pres Mandela; Min Dlamini-Zuma																		Pres Mbeki; Min Tshabalala-Msimang															Pres Mbeki/Motlanthe; Min Tshabala-Msimang/Hogan															Pres Zuma; Min Motsaoledi
				Labour Relations Act				RSA constitution				White paper for Public Service Training & Education										Pick Report								Clinical Associates Programme launched												Nursing strategy						DBSA: Strengthening Management in the Health Sector
												White Paper on Local Government																											Health Professions Amendment Act					MACH report on Health Workforce requirements for SA
	South African Qualifications Authority Act
																													Community Service extended
							GEAR launched						Skills Development Act					1st National Nursing Summit
																																					1st National HRH strategy									OSD Doctors implemented
	Public Service Act																														National Health Act (NHA)
																						Demarcation of local government boundaries
													Community service begins																					Extended Public Works Programme supports CHWs												NDoH 10-Point Plan
							1st Cuban Drs recruited & Cuban training program statrted																																	Polokwane Conference affirms call for NHI
																Continuining Professional Developement established										Rural & Scarce Skills Allowances Framework
1994						1996						1998						2000						2002						2004						2006						2008						2010
											Higher Education Act					Skills Development Levies Act							Department of Public Service & Administatraion HR Strategy for South Africa							Joint Learning Initiative report													NDoH Health Workforce Model
	ANC National Health Plan																																		Nursing Act
						National audit of health HR
																Public Finance Management Act														Iranian Drs recruited to underserved areas
	Reconstruction & Development Plan																							Policy on Recruitment, Employment and Support of Foreign Health Professionals
									White Paper for Transformation of the Health System																														Occupation Specific Dispensation (OSD) for nursing implemented						Integrated Support Teams reports
																Health & Welfare Sector Education & Training Authority														NHC & Statutory HPCs formed					Clause on certificate of need
									White paper on Human Resource Management in the Public Sector
																																							Agreement signed on Tunisian Drs								Wellness for Effective Leadership
[truncated: 3 more columns]
